# Supplementary material for: The ApoA-IV–LRP1 Signaling Axis: A Novel Insulin-Independent Pathway for the Suppression of Diabetic Hyperglucagonemia
Source: Cells. 2026 Jul 7;15(13):1229. doi: 10.3390/cells15131229 (PMC13359458; doi:10.3390/cells15131229)
Supplement: Supplementary file 1 [file cells-15-01229-s001.zip]

Archive with 1 entries (1 files):
- cells-4379440-supplementary.pdf
